# Supplementary material for: AdipoR2 recruits protein interactors to promote fatty acid elongation and membrane fluidity
Source: J Biol Chem. 2023 May 8;299(6):104799. doi: 10.1016/j.jbc.2023.104799 (PMC10279913; doi:10.1016/j.jbc.2023.104799)
Supplement: Supplemental Table S1 [file mmc1.xlsx]

## Sheet: OA13C & derivates in PC
	OA13C18 & derivates in PC
	PC unlabelled (mol%)	m/z (+)	NT siRNA				AdipoR2 siRNA
	PC30:0	706.538	2.06755	2.07378	2.10416	2.11319	3.83303	3.29249	3.63716	3.67175
	PC30:0alkyl/PC29:0	692.559	0.571953	0.573133	0.610349	0.648357	0.834051	0.840922	0.943712	0.890109
	PC30:1	704.522	0.986305	0.902745	1.04918	1.20826	1.02084	0.79538	0.797512	0.888071
	PC32:0	734.569	1.71114	1.69937	1.83476	1.51958	2.90548	2.9176	3.24931	3.07065
	PC32:0alkyl/PC31:0	720.59	2.12588	2.42249	2.17581	2.39148	3.09288	3.10836	3.31935	3.10414
	PC32:1	732.554	12.7171	14.5328	12.9924	14.7054	14.0533	13.0531	12.7318	12.5247
	PC32:1alkyl/PC31:1	718.574	3.45274	3.54499	3.64136	3.63054	2.95651	2.89598	2.92253	3.16936
	PC32:2	730.538	1.37297	1.45209	1.38005	1.49381	1.2846	1.39852	1.32393	1.41919
	PC32:2alkyl/PC31:2	716.559	0.484737	0.336302	0.273068	0.537985	0.298816	0.239979	0.181774	0.278996
	PC34:alkyl/PC33:0	748.621	1.53154	1.61102	1.53884	1.54392	1.68383	1.7022	1.64754	1.7706
	PC34:1	760.585	27.04	25.9615	28.4237	25.699	26.9242	27.2722	27.9714	27.1982
	PC34:1alkyl/PC33:1	746.606	7.64128	7.58464	7.87115	7.15044	7.31255	7.71519	7.31927	8.01188
	PC34:2	758.569	6.04578	5.99232	5.97848	6.20944	6.11095	6.34763	5.83332	6.36518
	PC34:2alkyl/PC33:2	744.59	2.10185	1.67301	1.56033	1.98709	1.50157	1.34285	1.20559	1.39208
	PC34:3	756.554	0.463608	0.56253	0.565571	0.580387	0.487533	0.534107	0.527928	0.519917
	PC36:1	788.616	4.80379	4.6318	4.44569	4.40729	4.2341	4.83537	4.22675	4.92549
	PC36:1alkyl/PC35:1	774.637	2.67639	2.95797	2.70616	2.73082	2.37257	2.47188	2.57328	2.48088
	PC36:2	786.601	9.28765	8.59025	8.7265	8.80103	8.09613	8.30293	8.57281	7.37482
	PC36:2alkyl/PC35:2	772.621	2.48138	2.52393	2.50786	2.50332	2.11417	2.06112	1.98249	2.15238
	PC36:3	784.585	1.57414	1.61125	1.40962	1.47067	1.44812	1.40541	1.40302	1.49888
	PC36:3alkyl/PC35:3	770.606	0.765476	0.631469	0.626529	0.761118	0.582577	0.517035	0.483364	0.57591
	PC36:4	782.569	0.678874	0.771335	0.705679	0.727523	0.739566	0.762957	0.762982	0.68884
	PC36:4alkyl/PC35:4	768.59	0.585735	0.551608	0.57797	0.615704	0.52584	0.507118	0.503941	0.530336
	PC38:1	816.648	0.272587	0.269126	0.275501	0.30989	0.227627	0.223301	0.254764	0.208866
	PC38:2	814.632	0.787601	0.666507	0.713527	0.686129	0.585534	0.654993	0.614242	0.606971
	PC38:2alkyl/PC37:2	800.653	0.632466	0.640706	0.57775	0.627418	0.555213	0.484251	0.531809	0.49207
	PC38:3	812.616	0.514914	0.544887	0.549829	0.505857	0.446375	0.489635	0.448116	0.479403
	PC38:3alkyl/PC37:3	798.637	0.267474	0.262154	0.221102	0.282761	0.282733	0.25436	0.232947	0.243512
	PC38:4	810.601	0.606774	0.594767	0.517634	0.558351	0.521392	0.575574	0.570317	0.512538
	PC38:4alkyl/PC37:4	796.621	0.445614	0.50182	0.45661	0.433054	0.392867	0.409428	0.453517	0.430279
	PC38:5	808.585	0.728961	0.712082	0.636187	0.671561	0.584754	0.579971	0.669349	0.575491
	PC40:3alkyl	826.668	0.239527	0.280971	0.288843	0.298787	0.225705	0.200426	0.225581	0.193917
	PC40:5	836.616	0.31496	0.342818	0.279215	0.297365	0.239196	0.250309	0.275827	0.21791
	PC40:6	834.601	0.351645	0.392971	0.305506	0.31561	0.297978	0.323202	0.354598	0.282794
	PC40:7/PC38:2(20:1C13)	832.585	1.06421	1.08257	0.97825	1.01431	0.745414	0.833889	0.80261	0.786114
	PC40:7alkyl/PC38:0	818.606	0.605328	0.516348	0.494834	0.562541	0.482056	0.400296	0.445569	0.467784
	PC labelled C13 (mol%)	m/z (+)	NT siRNA				AdipoR2 siRNA
	PC32:1(18:1C13/16:1C13)	750.695	2.98068	2.59788	2.71548	2.9172	3.15536	2.5116	2.76247	2.90964
	PC34:1(16:1C13/18:1C13/18:2C13)	778.726	25.478	29.6155	29.3312	28.792	28.7716	28.3895	28.4615	29.5337
	PC34:1alkyl(18:1C13)	764.747	5.08751	4.6147	5.26682	5.21583	5.55557	5.61493	5.77563	5.6986
	PC34:2(16:1C13/18:1C13/20:1C13/18:2C13)	776.71	9.52889	9.79331	8.94769	10.5913	9.42102	9.67496	9.61683	9.52517
	PC34:2(16:1C13+18:1C13)/PC38:5alkyl/PC37:5	794.606	2.52738	2.46498	2.30533	2.62716	2.64011	2.8514	2.83126	2.65496
	PC36:1(18:1C13)	806.757	6.39601	6.22488	6.10825	6.31224	6.05612	6.64297	7.05423	6.58926
	PC36:1alkyl(18:1C13)/PC35:1(18:1C13)/PC38:6alkyl/PC37:6	792.59	4.54704	3.90773	4.03172	4.37485	4.47936	3.98353	4.54008	4.55171
	PC36:2(18:1C13)	804.742	20.5681	19.9065	20.7621	18.9232	20.9141	22.0563	20.5699	19.0435
	PC36:2alkyl(18:1C13)/PC35:2(18:1C13)	790.632	2.62461	2.49432	2.70797	2.75048	2.37716	1.85421	2.3092	2.21261
	PC36:2(18:1C13 x2)	822.882	13.2284	12.7761	11.7144	11.3442	10.7776	10.2261	9.85886	11.4816
	PC36:3(18:1C13/18:2C13)/PC38:1alkyl/PC37:1	802.668	3.48966	2.83644	3.18327	2.98572	2.83373	2.90586	2.99721	2.88667
	PC36:3(18:1C13+18:2C13)	820.621	3.54373	2.76756	2.92568	3.16593	3.01823	3.28863	3.22281	2.91262
	Lipid species separated by slash (/) may be mixtures.
	13C-labelled fatty acid(s) found in the isobaric lipid species are marked in parenthesis.

## Sheet: LA13C & derivates in PC
	LA13C18 & derivates in PC
	PC unlabelled (mol%)	m/z (+)	NT siRNA				AdipoR2 siRNA
	PC30:0	706.538	2.20789	1.98789	2.1567	2.04223	3.78707	3.86145	3.6429	3.79265
	PC30:0alkyl/PC29:0	692.559	0.615572	0.643321	0.649856	0.558406	0.96467	0.936572	1.07416	1.08079
	PC30:1	704.522	0.853741	0.964475	1.15237	0.871908	1.02851	0.86036	1.19694	1.10025
	PC32:0	734.569	2.16804	2.00629	2.03831	2.2285	3.68841	3.94421	3.87793	4.69933
	PC32:0alkyl/PC31:0	720.59	2.59535	2.5804	2.40522	2.51865	3.5891	3.76162	3.75586	3.63495
	PC32:1	732.554	14.1556	14.0321	13.6572	13.7988	12.8076	12.8198	13.4554	12.6443
	PC32:1alkyl/PC31:1	718.574	3.68536	3.8327	3.83205	3.76871	3.19331	3.1163	3.44386	3.33481
	PC32:2	730.538	1.4786	1.55727	1.46764	1.63371	1.30749	1.35498	1.43761	1.34661
	PC32:2alkyl/PC31:2	716.559	0.217289	0.217684	0.414891	0.336953	0.218763	0.165623	0.291633	0.223015
	PC34:1	760.585	30.0845	29.9483	28.3663	27.681	29.9097	29.716	28.5761	29.6735
	PC34:1alkyl/PC33:1	746.606	7.70855	7.77332	8.20127	8.03788	8.43635	7.88191	8.41047	8.10771
	PC34:2	758.569	6.32248	6.72184	6.23967	6.57556	5.806	5.62528	5.86084	5.8458
	PC34:2alkyl/PC33:2	744.59	1.60391	1.59721	1.93082	1.80902	1.30284	1.32104	1.54084	1.37882
	PC34:3	756.554	0.501134	0.550098	0.530353	0.568701	0.469227	0.511843	0.521144	0.497044
	PC36:0	790.632	0.580678	0.637699	0.80794	0.825747	0.551186	0.609621	0.633123	0.647993
	PC36:1	788.616	4.6192	4.65187	4.63001	4.82772	4.59415	4.64723	4.68325	4.26981
	PC36:2	786.601	8.72085	8.39841	8.85578	8.98407	7.56152	8.11602	6.86004	7.4026
	PC36:2alkyl/PC35:2	772.621	2.68069	2.6345	2.66822	2.87815	2.15926	2.21946	2.25552	2.05415
	PC36:3	784.585	1.40943	1.48824	1.48115	1.54903	1.44045	1.35777	1.46566	1.27209
	PC36:3alkyl/PC35:3	770.606	0.615706	0.623467	0.783293	0.723523	0.539865	0.53397	0.561873	0.509497
	PC36:4	782.569	0.711568	0.698764	0.746047	0.793466	0.703205	0.736276	0.7128	0.722593
	PC36:4alkyl/PC35:4	768.59	0.626527	0.547306	0.604084	0.626162	0.669416	0.52668	0.578155	0.60447
	PC38:2	814.632	0.938329	0.949274	1.05001	1.04172	0.689202	0.761195	0.519202	0.606688
	PC38:3	812.616	0.55729	0.598907	0.598392	0.580884	0.468719	0.535696	0.48146	0.462114
	PC38:3alkyl/PC37:3	798.637	0.428707	0.348294	0.44074	0.443287	0.319237	0.318529	0.329242	0.331648
	PC38:4	810.601	0.423763	0.451419	0.564576	0.554055	0.50187	0.502375	0.504667	0.519112
	PC38:4alkyl/PC37:4	796.621	0.442333	0.437294	0.487434	0.451337	0.420596	0.422553	0.448523	0.472433
	PC38:5	808.585	0.571387	0.629787	0.584286	0.630282	0.578393	0.629449	0.616044	0.609202
	PC38:5alkyl/PC37:5	794.606	0.687757	0.669918	0.73224	0.690191	0.650949	0.672817	0.606763	0.626172
	PC38:6alkyl/PC37:6	792.59	0.604623	0.599193	0.658868	0.681861	0.59485	0.553958	0.644846	0.501567
	PC40:3alkyl/PC39:3	826.668	0.412002	0.434705	0.433087	0.443885	0.270494	0.238442	0.248919	0.241437
	PC40:6	834.601	0.266634	0.254311	0.251312	0.283636	0.320962	0.337708	0.346621	0.372593
	PC40:7	832.585	0.504449	0.533671	0.5799	0.560945	0.456644	0.40327	0.417588	0.414305
	PC labelled C13 (mol%)	m/z (+)	NT siRNA				AdipoR2 siRNA
	PC32:2(18:2C)/PC34:0alkyl/PC33:0	748.621	5.20262	5.28699	5.44368	5.69628	6.16793	6.59206	7.04221	7.03427
	PC34:2(18:2C13)	776.71	26.6234	25.7927	26.8745	24.5906	28.1687	28.7974	28.0659	27.6292
	PC34:2alkyl(18:2C13)	762.601	1.95077	2.82684	3.55119	3.82061	3.62704	3.17599	3.13949	3.3085
	PC34:3(18:2C13/18:3C13)/PC36:1alkyl	774.637	14.039	13.8488	14.3522	14.0239	13.0527	13.8366	13.6667	13.3936
	PC36:2(18:2C13/20:3C13/20:2C13)	804.742	5.54264	6.28243	6.17811	6.0842	5.78665	5.69904	6.60172	6.08932
	PC36:3(18:2C13/18:3C13/20:3C13)	802.668	19.4945	20.3696	19.2565	20.3986	19.296	19.3528	17.3747	18.9969
	PC36:4(18:3C13/20:4C13)	800.653	5.12825	5.25217	5.20219	5.20573	4.16182	4.56963	4.39823	4.32867
	PC36:4(18:2C13 x2)	818.606	13.3691	11.6278	10.7782	11.1341	12.9119	11.3864	12.9717	12.6189
	PC38:3(18:2C13/20:2C13)/PC40:8	830.569	2.15899	2.15472	2.10572	2.14363	1.37871	1.53257	1.63336	1.39883
	PC38:4(18:2C13)/PC40:2alkyl	828.684	1.29516	1.37595	1.35069	1.47188	0.824462	0.843282	0.905544	0.800511
	PC38:4(18:2C13+20:2C13)	846.882	1.59536	1.61957	1.61645	1.72905	1.2328	1.0467	1.24499	1.28501
	PC38:5(18:3C13)	816.648	3.60014	3.56237	3.29052	3.70131	3.39124	3.16755	2.95539	3.1163
	Lipid species separated by slash (/) may be mixtures.
	13C-labelled fatty acid(s) found in the isobaric lipid species are marked in parenthesis.

## Sheet: OA13C & derivates in PE
	OA13C18 & derivates in PE
	PE unlabelled (mol%)	m/z	NT siRNA				AdipoR2 siRNA
	PE30:0	664.491	0.41259	0.484423	0.449214	0.342872	0.380589	0.441665	0.394284	0.47172
	PE30:1	662.475	0.337284	0.399614	0.352645	0.385192	0.349857	0.360018	0.31181	0.348509
	PE32:1	690.507	3.97023	4.35112	4.34581	4.2036	4.01528	3.72344	3.79217	3.96086
	PE32:2	688.491	0.859235	0.888689	0.813761	0.861366	0.915948	0.890834	0.945681	0.954986
	PE33:1	704.522	1.22023	1.26458	1.21427	1.21103	1.21274	1.1925	1.1863	1.24904
	PE34:1p	702.507	0.642545	0.42748	0.438251	0.637709	0.485421	0.397045	0.30234	0.464425
	PE34:1	718.538	16.2029	16.5609	16.4258	16.3656	17.5371	18.3405	16.6165	16.6898
	PE34:2	716.522	5.68671	5.03034	5.84678	5.6713	5.59178	5.48959	5.39355	5.43315
	PE34:3	714.507	0.734045	0.858144	0.910269	0.74664	0.904248	0.860507	0.806618	0.81532
	PE35:1/PE36:0p	732.554	1.64908	1.73108	1.51614	1.88039	1.71999	1.78723	1.82855	1.84043
	PE35:2/PE36:1p	730.538	1.15075	1.16373	1.08607	0.990595	1.29775	1.14506	1.20353	1.06793
	PE36:0/PE38:6p/PE35:2(16:1C13/18:1C13/20:1C13)	748.679	0.453366	0.403095	0.291716	0.313538	0.0905029	0.00479183	2.82332e-283	0.152706
	PE36:4p	724.491	0.514498	0.238395	0.191891	0.478874	0.371797	0.200066	0.157426	0.321502
	PE36:1	746.569	12.4394	12.5513	13.2723	13.286	13.1163	13.2082	14.3569	13.3802
	PE36:2	744.554	15.8011	14.9792	15.2493	15.9548	17.5418	16.8443	16.716	17.9172
	PE36:3	742.538	2.23419	2.21808	2.34955	2.21386	2.3659	2.48741	2.33593	2.35748
	PE36:4	740.522	2.20654	2.39693	2.291	2.24007	1.77669	1.88716	1.87097	1.85732
	PE36:5	738.507	1.79969	1.88431	1.89615	1.65094	1.45772	1.61048	1.39454	1.41572
	PE37:2/PE38:1p	758.569	0.458726	0.400774	0.43776	0.543004	0.400323	0.461182	0.420912	0.471137
	PE37:4/PE38:3p	754.538	0.633475	0.609566	0.549039	0.654932	0.499738	0.524144	0.477507	0.464101
	PE37:5/PE38:4p	752.522	0.638097	0.50048	0.395406	0.662096	0.433188	0.426389	0.348776	0.501108
	PE38:2	772.585	1.05799	1.03679	0.78344	0.996495	0.949444	1.03548	0.962872	1.04604
	PE38:3	770.569	1.55717	1.57648	1.62229	1.63884	1.46556	1.44379	1.43371	1.34554
	PE38:4	768.554	8.80145	9.74241	8.73261	8.4021	8.43012	8.66354	9.39895	8.52459
	PE38:5	766.538	5.14306	4.75546	5.06965	4.77003	4.51512	4.49697	4.39164	4.32855
	PE39:3	784.585	1.03409	1.07481	1.19388	1.11623	0.813357	0.889084	0.89431	0.853237
	PE39:4/PE40:3p	782.569	0.357095	0.424041	0.378214	0.418251	0.287423	0.314138	0.391325	0.461365
	PE40:4	796.585	0.868465	0.734751	0.78054	0.953199	0.775963	0.794311	0.859187	0.815904
	PE40:5	794.569	1.70155	1.90279	1.96164	1.80291	1.93012	1.86785	1.94535	1.80177
	PE40:6	792.554	6.49483	6.38681	6.05117	5.70469	5.51601	5.38723	5.70785	5.91948
	PE40:7	790.538	2.60235	2.67007	2.67014	2.53351	2.59885	2.53609	2.81644	2.48285
	PE40:8	788.522	0.337295	0.353274	0.433248	0.369324	0.25337	0.288979	0.338149	0.286083
	PE labelled C13 (mol%)	m/z	NT siRNA				AdipoR2 siRNA
	PE33:1(16:1C13)	722.663	1.64143	1.46626	1.3986	1.56275	1.47528	1.45258	1.5721	1.9101
	PE34:1(18:1C13)	736.679	11.081	10.3851	9.84464	9.73141	9.21468	9.23601	9.60786	9.22172
	PE34:2(16:1C13/18:1C13)	734.663	7.41761	6.70907	7.19704	7.19333	7.11989	6.73125	7.9718	8.5457
	PE35:1(18:1C13)/PE37:6/38:5p	750.507	4.30353	3.10839	2.83239	3.5413	3.57849	2.80248	2.88553	3.33858
	PE36:1(18:1C13)	764.71	18.0882	19.366	18.5826	17.8118	20.0641	20.6348	21.2873	20.5909
	PE36:2(18:1C13/18:2C13/16:1C13)	762.695	33.7948	34.6303	33.7961	33.8771	37.5392	37.9283	35.889	35.1644
	PE36:2(18:1C13 x2)	780.835	10.3511	10.9373	12.3982	12.3554	8.29703	9.005	8.65804	8.4848
	PE36:3(18:2C13)	760.679	4.43985	4.65932	4.65794	4.50295	4.16017	3.99267	4.722	4.06745
	PE37:1(18:1C13/16:1C13) /PE40:5p	778.726	3.56876	3.39346	3.92971	3.90834	3.74583	3.21295	3.33228	3.55907
	PE37:2(18:1C13/20:1C13) /PE40:6p	776.71	2.24127	1.9583	1.85939	2.54129	2.22064	2.12128	1.36157	2.2404
	PE40:7(18:1C13)	808.867	3.07246	3.38651	3.50337	2.97423	2.58472	2.88266	2.71254	2.87692
	p = plasmalogen
	Lipid species separated by slash (/) may be mixtures.
	13C-labelled fatty acid(s) found in the isobaric lipid species are marked in parenthesis.

## Sheet: LA13C & derivates in PE
	LA13C18 & derivates in PE
	PE unlabelled (mol%)	m/z	NT siRNA				AdipoR2 siRNA
	PE30:0	664.491	0.404245	0.482291	0.424329	0.553415	0.501808	0.417931	0.413735	0.482511
	PE30:1	662.475	0.363582	0.402228	0.361721	0.429703	0.347077	0.332549	0.334197	0.348506
	PE32:1	690.507	4.20457	4.28503	3.59458	3.73866	4.00941	4.12101	3.80542	4.1675
	PE32:2	688.491	0.859447	0.914081	0.881875	1.00184	0.919398	0.966271	0.991085	0.993182
	PE33:0	706.538	0.335638	0.334058	0.294881	0.333928	0.305409	0.299045	0.32566	0.275726
	PE33:1	704.522	1.24503	1.26313	1.16647	1.23101	1.37898	1.16624	1.16406	1.2985
	PE34:1p	702.507	0.419558	0.468481	0.570397	0.617498	0.372468	0.320155	0.43812	0.39846
	PE34:1	718.538	15.9312	15.8068	16.2895	16.2814	16.663	17.0698	18.2188	17.3927
	PE34:2	716.522	6.65187	6.51211	6.85224	6.27801	6.25759	5.92214	5.86882	6.10937
	PE34:3	714.507	0.675413	0.705919	0.771715	0.698592	0.830657	0.922992	0.879463	0.842285
	PE35:2/PE36:1p	730.538	1.33639	1.30344	1.30771	1.45867	1.18174	1.34019	1.40032	1.35529
	PE36:0/PE38:6p	748.679	0.0110184	0.173027	0.331789	0.215567	0.116004	0.0306895	0.18469	1.69109e-60
	PE36:1	746.569	11.3619	10.4019	10.4836	11.0163	11.2067	12.4038	11.3115	11.933
	PE36:2	744.554	17.5685	17.0559	18.0164	17.3861	18.2874	17.9479	18.1219	15.9652
	PE36:3	742.538	2.3397	2.33451	2.34853	2.31051	2.41912	2.47399	2.33092	2.38591
	PE36:4p	724.491	0.214017	0.216726	0.434623	0.353824	0.17928	0.141013	0.28139	0.19936
	PE36:4	740.522	2.17743	2.19491	2.19121	2.17584	2.21957	2.34982	2.22176	2.19225
	PE36:5	738.507	1.20086	1.53199	1.52524	1.56618	1.43145	1.36847	1.48553	1.39665
	PE37:3/PE38:2p	756.554	0.453674	0.397314	0.415369	0.552784	0.399047	0.361676	0.345383	0.336225
	PE37:4/PE38:3p	754.538	0.632789	0.521547	0.74014	0.595059	0.557722	0.620318	0.586879	0.546589
	PE37:5/38:4p	752.522	0.389219	0.403697	0.590106	0.49881	0.396531	0.403712	0.524365	0.424823
	PE38:3/PE37:5(20:3C13/20:4C13/22:4C13)	770.569	1.18002	1.28731	1.52263	1.42738	1.48258	1.37246	1.41741	1.45988
	PE38:2	772.585	1.14455	1.21333	1.16139	1.13204	0.955027	1.16204	1.10974	1.02412
	PE38:4	768.554	8.81433	9.13295	7.91533	8.10826	8.64766	7.79917	8.35291	8.40456
	PE38:5	766.538	4.5976	5.42508	4.86216	4.87677	4.72196	4.9437	4.53788	4.71256
	PE38:6	764.522	2.50845	2.53047	2.42943	2.62756	2.65586	2.37337	2.40502	2.52853
	PE39:4/PE40:3p	782.569	1.30104	1.09398	1.34717	1.16849	1.09181	1.02039	0.998186	1.03149
	PE39:5/PE40:4p	780.554	0.328925	0.387961	0.454493	0.413377	0.339529	0.375339	0.402067	0.360328
	PE40:4	796.585	0.704162	0.82271	0.746248	0.786116	0.722601	0.764129	0.56904	0.684939
	PE40:5p	778.538	0.293507	0.295894	0.351588	0.295326	0.297021	0.3084	0.328085	0.311998
	PE40:5	794.569	1.77774	1.88367	1.75641	1.76251	1.66592	1.57102	1.41078	1.50789
	PE40:6	792.554	5.73619	5.24996	5.29615	5.53274	4.93786	4.81524	4.67038	6.19441
	PE40:7	790.538	2.44437	2.5512	2.13655	2.17315	2.14723	2.17578	2.16907	2.26754
	PE41:6	806.569	0.39309	0.416539	0.427994	0.402517	0.354635	0.339158	0.395501	0.467708
	PE labelled C13 (mol%)	m/z	NT siRNA				AdipoR2 siRNA
	PE34:2(18:2C13)	734.663	12.0106	10.274	10.6147	10.0166	12.8612	12.2952	12.4796	12.4907
	PE34:3(18:3C13)/PE35:1/PE36:p	732.554	17.9647	19.5622	18.3192	19.7287	22.4662	21.7937	21.0717	20.3053
	PE36:2(18:2C13)	762.695	11.4551	12.8811	10.8774	12.5368	14.1487	15.0965	14.788	14.395
	PE36:3(18:2C13/18:3C13)	760.679	29.468	27.6487	31.7863	30.9119	30.0691	28.4334	28.5436	30.6045
	PE36:4(18:3C13/20:4C13)	758.569	7.06621	7.31372	9.49828	5.42979	5.37548	6.67831	6.02796	6.44734
	PE36:4(18:2C13 x2)	776.804	5.68066	4.61097	4.81279	4.82838	5.37994	4.7641	6.25328	5.46143
	PE37:3(18:2C13/18:3C13/20:3C13)	774.601	1.83188	1.33035	1.75834	2.13002	1.0793	1.61817	1.58019	1.5544
	PE38:3(18:2C13/18:3C13/20:3C13)/PE40:8	788.522	3.3279	3.83923	3.09875	3.35682	3.16301	3.24973	3.09706	2.74416
	PE38:4(18:3C13/20:3C13/20:4C13)	786.695	5.33664	5.84739	4.53979	5.41714	2.62879	3.00232	3.03072	2.70415
	PE38:5(20:4C13/18:2C13)	784.585	5.85833	6.69229	4.69443	5.64383	2.82833	3.06852	3.12784	3.29309
	p = plasmalogen
	Lipid species separated by slash (/) may be mixtures.
	13C-labelled fatty acid(s) found in the isobaric lipid species are marked in parenthesis.
