# Supplementary material for: AdipoR2 recruits protein interactors to promote fatty acid elongation and membrane fluidity
Source: J Biol Chem. 2023 May 8;299(6):104799. doi: 10.1016/j.jbc.2023.104799 (PMC10279913; doi:10.1016/j.jbc.2023.104799)
Supplement: Supplemental Table S2 [file mmc2.xlsx]

## Sheet: Sheet1
	NT siRNA + PA200 uM 24 h				AdipoR2 siRNA + PA200 uM 24 h				HACD3 siRNA + PA200 uM 24 h			ALDOC siRNA + PA200 uM 24 h
mol%
PC 14:0/14:0				0.0204666			0.00509579
PC 14:0/16:0	1.13602	1.05566	0.963963	1.00598	1.8802	1.91178	1.74145	1.85461	0.903382	0.907818	0.874834	1.02154	0.938229	0.915505
PC 14:0/16:1	0.338214	0.331165	0.328534	0.318332	0.208565	0.197622	0.216881	0.180815	0.297583	0.271096	0.358995	0.33039	0.324371	0.385519
PC 14:1/16:0	0.311221	0.243651	0.311381	0.298002	0.264931	0.2117	0.210667	0.270874	0.224753	0.318236	0.254694	0.235646	0.231882	0.193978
PC 14:0/18:0	0.232379	0.116032	0.110254	0.150747	0.159381	0.151368	0.131502	0.136076	0.130993	0.181156	0.201476	0.170903	0.285509	0.212414
PC 16:0/16:0	9.57455	10.1133	9.63823	9.13192	29.1734	28.2827	28.3464	28.2111	11.2996	11.0062	10.7088	9.48372	8.92981	8.79515
PC 14:0/18:1	0.459176	0.433539	0.48191	0.468706	0.285046	0.294599	0.27319	0.267281	0.377001	0.325785	0.330774	0.456202	0.489977	0.405399
PC 16:0/16:1	25.4899	28.7859	28.0242	27.5569	19.178	20.3631	20.2598	19.6461	29.5535	28.8249	29.9227	27.3647	26.9889	25.1038
PC 14:0/18:2	0.0375114	0.0174742	0.042159	0.0715427		0.00481283			0.0352658	0.0503343	0.0553485	0.0226595	0.0478364	0.0823448
PC 16:1/16:1	0.687106	0.718654	0.759182	0.673253	0.45	0.423322	0.46916	0.495019	0.662765	0.608186	0.741878	0.709693	0.684152	0.648178
PC 16:0/18:0	2.07433	1.74473	1.67901	2.16566	3.13141	2.62928	2.5799	2.71982	1.71004	1.97032	1.88765	1.57098	1.77559	1.95236
PC 16:1/18:0	32.0041	33.2412	32.8143	32.6409	26.6727	27.5729	28.2953	27.616	31.5543	31.4455	29.8164	34.668	32.869	32.577
PC 16:0/18:2	2.70088	2.32892	2.51096	2.62821	1.65111	1.68794	1.74903	1.60054	2.71318	2.86571	2.5216	2.52178	2.69845	2.86697
PC 16:1/18:1	2.01302	2.07054	1.8154	1.90453	1.4889	1.50988	1.40162	1.46159	1.97241	2.19292	2.00554	1.83849	2.09385	2.14707
PC 16:0/18:3	2.81171	2.69782	2.95206	2.92757	1.72079	1.8645	1.9109	1.7581	2.40453	2.58557	2.4338	2.6788	2.9056	2.72409
PC 16:1/18:2	0.306341	0.186332	0.322608	0.3166	0.212072	0.163437	0.176551	0.241864	0.184165	0.324934	0.298697	0.206629	0.240206	0.31235
PC 16:2/18:1	0.383757	0.240615	0.292777	0.36422	0.243353	0.144484	0.168663	0.200331	0.224975	0.353631	0.258629	0.234903	0.386583	0.353029
PC 16:0/20:1	0.193722	0.167385		0.290805	0.172057	0.119223	0.108057	0.0932906	0.111556	0.250533		0.152593		0.311959
PC 18:0/18:1	0.39991	0.290958	0.420843	0.465798	0.392447	0.390567	0.37673	0.448072	0.3283	0.474179	0.436076	0.31121	0.546167	0.522287
PC 16:0/20:2	4.9258	4.7112	4.43011	4.39339	3.61332	3.70814	3.51793	3.58909	4.44381	4.44627	4.12328	4.86775	4.78376	5.02439
PC 16:1/20:1	0.215366	0.187565	0.218505	0.13298	0.23082	0.197909	0.189927	0.220978	0.228575	0.239864	0.279905	0.169309	0.320175	0.299534
PC 18:0/18:2	0.303682	0.150543	0.226161	0.215425	0.146632	0.134326	0.117615	0.131632	0.17154	0.127456	0.147709	0.210133	0.253578	0.321173
PC 18:1/18:1	0.535775	0.490325	0.396594	0.518866	0.334556	0.305401	0.319362	0.359483	0.449222	0.452888	0.523686	0.453456	0.565448	0.510579
PC 16:0/20:3	2.92074	3.13471	2.69039	2.74201	2.02199	2.13652	2.07097	2.03929	2.30374	2.53486	2.43652	2.89163	2.98689	2.93213
PC 16:1/20:2	0.641998	0.547517	0.615995	0.54936	0.466373	0.431725	0.435089	0.465577	0.607261	0.630003	0.622357	0.52653	0.660802	0.76254
PC 18:0/18:3	0.169341	0.0841422		0.141474	0.0837274	0.0793443	0.0677244	0.0903324	0.104524	0.0903096	0.124105	0.117532	0.120449	0.306532
PC 18:1/18:2		0.174879	0.258817	0.336266	0.127226	0.133901	0.101139	0.140564	0.203663		0.223575	0.187724	0.16696	0.225111
PC 16:0/20:4	0.680632	0.567775	0.675976	0.679549	0.40016	0.401184	0.420455	0.419694	0.50621	0.555651	0.61715	0.56736	0.620971	0.669324
PC 16:1/20:3	0.732076	0.526064	0.557411	0.638739	0.462469	0.442503	0.482493	0.472092	0.598692	0.622483	0.701947	0.505996	0.555732	0.588418
PC 18:1/18:3	0.202391	0.0812079		0.213135	0.0988338	0.0752448	0.063178	0.130265	0.0933387	0.131065	0.110166	0.106859		0.225105
PC 18:2/18:2	0.449576	0.316508	0.384423	0.462318	0.247895	0.15991	0.182926	0.233045	0.254332	0.29173			0.362457	0.511201
PC 16:0/20:5	0.104837	0.0418904	0.0518496		0.0408254	0.0361379	0.0292703	0.0282726	0.0221754	0.027821	0.0660763	0.0446832	0.0300229	0.0821177
PC 16:1/20:4		0.242525	0.366094	0.234299	0.231745	0.212485	0.213324	0.337425	0.219789	0.351867	0.329891	0.213411	0.292267	0.219754
PC 18:0/20:1	0.19614	0.0603885	0.258056	0.174599	0.0982889	0.0712881	0.0644613	0.142461	0.11922	0.156004	0.185961	0.120807	0.155082	0.281448
PC 18:0/20:2	0.114729	0.0772878	0.124377	0.292866	0.159551	0.094479	0.112556	0.0812723	0.114418	0.177864	0.20658	0.099633	0.0876258	0.241945
PC 18:1/20:1	0.292159	0.201614	0.27553	0.332535	0.212197	0.183964	0.155312	0.232107	0.287006		0.306298	0.245567	0.242508	0.375674
PC 18:0/20:3	0.426545	0.3439	0.35975	0.458542	0.260017	0.250198	0.23736	0.265876	0.311185	0.372297	0.414424	0.393582	0.421575	0.502229
PC 18:1/20:2	0.621714	0.389872	0.523141	0.393888	0.365501	0.308393	0.301047	0.391059	0.468981	0.358312	0.555941	0.393452	0.474346	0.54718
PC 18:2/20:1	0.379941	0.271105	0.290102		0.237897	0.162602		0.221874	0.242023		0.271774	0.268032	0.382043	0.416781
PC 18:0/20:4	0.0821847	0.0243019	0.0447445		0.020642	0.0547113	0.0323629		0.0592605	0.0154277	0.0804663	0.0576289	0.101459	0.086894
PC 18:1/20:3	0.384029	0.290444	0.265664	0.278949	0.279109	0.202673	0.209484	0.220325	0.254537	0.245525	0.260706	0.224221	0.294351	0.290844
PC 16:0/22:5	0.349435	0.268594	0.218436	0.207301	0.217318	0.187761	0.159373	0.223864	0.24817	0.135474	0.27543	0.244559	0.319483	0.438438
PC 18:1/20:4	0.34861	0.187328	0.305937	0.25381	0.271538	0.253654	0.305605	0.277651	0.259257	0.19463	0.217968	0.213704	0.285728	0.388224
PC 18:2/20:3	0.350769	0.206119	0.258366	0.232193	0.206537	0.165275	0.154117	0.155112	0.23525	0.197112	0.253215	0.226716	0.229099	0.301223
PC 16:0/22:6	0.0875892	0.028718	0.0691649	0.0225225	0.0403423	0.0378222	0.0269247	0.0369357	0.0550035		0.072743	0.0456152	0.062775	0.213699
PC 18:1/20:5	0.510414	0.379853	0.449767	0.470789	0.370914	0.340473	0.311943	0.367099	0.375094	0.39118	0.492056	0.348766	0.525445	0.506795
PC 18:2/20:4	0.915333		0.764794	0.78058	0.310296	0.389417	0.333784	0.421096	0.661479	0.756217	0.92122	0.753471	0.885614
PC 18:0/22:5	0.191767	0.0939764	0.0851028	0.238512	0.0811138	0.0638062	0.073081	0.0947441	0.0875857	0.097725	0.145969	0.11795	0.139603	0.178132
PC 18:0/22:6	0.175304	0.104942	0.0659893	0.132085	0.0878371	0.0642172	0.0947776	0.0994094	0.133961	0.132641	0.182229	0.124394	0.0763628	0.241781
PC 18:1/22:5	0.533429	0.275811	0.395093	0.480555	0.363587	0.251321	0.265202	0.295327	0.383542	0.427761	0.416146	0.363531	0.532778	0.511374
PC 18:1/22:6	0.499096	0.369008	0.462395	0.480781	0.284705	0.260368	0.248846	0.303475	0.383425	0.412277	0.743092	0.451204		0.686447
PC 18:2/22:5	0.404774	0.317565	0.337951		0.275064	0.22175	0.216016	0.254698	0.330971	0.39076	0.453248	0.372938	0.472878	0.472533
PC 18:2/22:6	0.0999778	0.0684568	0.105546	0.11164	0.0665995	0.0579022	0.0655072	0.0563633	0.0945341	0.0794979	0.130336	0.0930715	0.155563	0.131036
mol%
FA 14:0	0.665568	0.574429	0.549749	0.775114	1.00826	0.993315	0.948883	0.933106	0.511096	0.541647	0.509383	0.566511	0.6381	0.602449
FA 14:1	0.0466953	0.0373461	0.0482903	0.00690261	0.0480191	0.0157677	0.0124796	0.0128044	0.0146737	0.0443598	0.0543497	0.0291405	0.0273473
FA 16:0	29.7867	30.7637	31.0045	30.0238	47.493	46.7456	46.6444	47.166	31.7053	32.0703	30.8424	29.9679	29.2706	28.8101
FA 16:1	23.3388	24.8093	24.82	24.4357	16.7107	17.4863	17.6037	16.9253	25.587	25.5424	26.6885	24.4071	23.9676	23.0593
FA 16:2	0.0342529	0.0079192		0.0651776	0.0554711	0.012805	0.00821668	0.0102765	0.0110124	0.0399108		0.0148295		0.0649444
FA 18:0	5.03246	4.30951	4.34354	5.21362	4.34894	3.77816	3.54903	3.94174	4.43451	4.07329	4.62989	4.37048	5.05837	5.56557
FA 18:1	35.9107	35.4954	34.8556	35.1619	26.6738	27.7831	28.2142	27.7948	33.4507	33.2348	32.4601	36.7651	36.1624	36.4046
FA 18:2	2.51921	2.24227	2.17887	2.17484	1.64487	1.57548	1.5278	1.51299	2.18459	2.32926	2.56035	2.072	2.47835	2.65007
FA 18:3	0.0993237	0.0799824	0.175939	0.148664	0.0971128	0.0683881	0.0580368	0.0843787	0.0819521	0.150432	0.122836	0.0792279	0.141647	0.122428
FA 20:1	0.379386	0.29779	0.330548	0.387754	0.317291	0.310572	0.29378	0.336382	0.347578	0.374048	0.327886	0.342916	0.382251	0.569562
FA 20:2	0.202506	0.131406	0.153433	0.143393	0.205647	0.127819	0.101281	0.137963	0.181653	0.132202	0.179695	0.13811	0.187217	0.147232
FA 20:3	0.70326	0.43772	0.485237	0.41196	0.455429	0.376505	0.348332	0.444956	0.528253	0.481264	0.482973	0.398779	0.565718	0.756925
FA 20:4	0.757044	0.490916	0.570795	0.736615	0.510726	0.410181	0.401199	0.421216	0.585169	0.582395	0.6697	0.490252	0.622397	0.671621
FA 20:5	0.0121397	0.035397	0.100956	0.044832	0.0634586	0.0537909	0.0310051	0.0478591	0.0452337	0.0674636	0.108311	0.0559502	0.0597528	0.0799574
FA 22:5	0.246662	0.159383	0.200572	0.118023	0.126024	0.115511	0.120906	0.106362	0.172291	0.142879	0.168066	0.139636	0.131563	0.235008
FA 22:6	0.265299	0.127507	0.181948	0.151721	0.241227	0.14669	0.136787	0.123824	0.159077	0.19341	0.195657	0.162101	0.306716	0.260252
mol%
SFA	35.4847	35.6477	35.8978	36.0125	52.8502	51.5171	51.1423	52.0408	36.6509	36.6852	35.9817	34.9049	34.9671	34.9781
MUFA	59.6756	60.6398	60.0545	59.9923	43.7498	45.5957	46.1241	45.0694	59.3999	59.1956	59.5308	61.5442	60.5395	60.0334
PUFA	4.83969	3.7125	4.04775	3.99522	3.39996	2.88717	2.73357	2.88982	3.94923	4.11921	4.48759	3.55089	4.49336	4.98844
	NT siRNA + PA200 uM 24 h				AdipoR2 siRNA + PA200 uM 24 h				HACD3 siRNA + PA200 uM 24 h			ALDOC siRNA + PA200 uM 24 h
mol%
PE 16:0/16:0	0.55935	0.544996	0.63362	0.805636	1.77752	1.82246	2.04548	1.79428	0.579165	1.0143	0.685013	0.571629	0.712355	0.540416
PE 14:0/18:1	0.212714		0.0938164	0.187158	0.0759235	0.121863	0.128396				0.22355	0.104676	0.23772	0.293154
PE 16:0/16:1	5.17093	5.48453	5.15557	5.24675	4.60183	5.46335	5.42907	5.09367	6.16601	6.25556	6.96919	5.12665	5.23208	4.67768
PE 16:0/18:0	4.16248	2.93796	4.62386	4.53389	12.3639	9.99555	10.2535	10.7319	3.21634	5.04369	5.6076	2.91909	4.3994	3.57235
PE 16:0/18:1	12.2856	14.3595	14.4647	13.6249	13.7057	14.2152	14.3736	13.9985	13.5241	14.343	14.1536	13.3249	14.7772	12.8876
PE 16:1/18:0	9.51432	8.7766	11.2741	11.1446	7.85388	7.45932	7.42943	7.26366	9.62405	12.4166	12.9907	9.06496	11.122	9.18055
PE 16:0/18:2	0.991053	0.833956	1.00104	0.846481	0.955113	0.792826	0.792018		0.809706	0.689455	1.24733	0.838766	0.735546	0.876465
PE 16:1/18:1	4.25042	5.16295	5.50931	4.51365	4.29935	5.43614	4.83365	4.37536	5.26467	5.18977	5.09641	5.09532	4.89107	4.9225
PE 16:1/18:2	0.397086		0.329321	0.594857		0.491075	0.483313		0.409445		0.531584	0.464183	0.344231
PE 16:0/20:1	3.27459	2.41963	3.25579	3.63966	2.98269	2.47072	2.72857	2.71059	2.18071		3.52666	2.27203		3.46041
PE 18:0/18:1	15.6677	16.5388	17.6531	17.3302	16.0371	15.5317	14.9185	14.5325	16.9628	19.0755	17.4353	16.6942	17.875	16.6991
PE 16:0/20:2	0.518859	0.423529		0.635761	0.601729			0.566962	0.374088	0.553794		0.304436	0.428911	0.604233
PE 16:1/20:1	0.588138	0.501945	0.668881	0.760456	0.473455		0.443634	0.405681	0.518902	0.454381	0.638783	0.556348	0.536946	0.516585
PE 18:0/18:2		1.37178	1.27659	1.27216	1.20914	1.12918	1.16861	0.990092	1.22655	1.60442	1.68622	1.12864	1.12993	1.33272
PE 18:1/18:1	6.02621	7.3419	6.34546	6.41732	6.12891	6.29877	6.14847	5.75709	7.23459	6.76968	5.93388	7.71218	6.66611	6.68711
PE 16:0/20:3	1.21132	0.871346	0.740639	0.854694	1.40097	1.24424	1.1221	1.10838	0.759579	0.585215	0.833598	0.830245	0.824931	1.05526
PE 18:1/18:2	0.781689	0.891015	0.703165	0.840289	0.689185	0.649674	0.796673	0.838486	0.75657	0.722271	0.66991	0.827872	0.988496	0.842074
PE 16:0/20:4	1.28787	1.33688	1.20139	1.1449	1.22848	1.22104	1.23362	1.09547	1.23565	1.07756	1.45259	1.06789	1.29676	1.09292
PE 16:1/20:3	0.416731	0.351748	0.488355	0.537722				0.227132		0.272338	0.312587	0.276943	0.37875	0.290406
PE 18:1/18:3	0.31551		0.138201	0.357047		0.153034						0.255215	0.222684
PE 18:2/18:2	0.0765848	0.0110239	0.0159189			0.0260944			0.0148537	0.0196854		0.0187938	0.021168
PE 16:1/20:4	0.555937	0.393653	0.381704	0.390962	0.352601	0.349551	0.451395		0.321873		0.368527	0.418665	0.485779
PE 18:0/20:1	0.832995	0.56853		0.91574	0.694454	0.605764	0.619406	0.609404	0.574289			0.555559	0.788267	0.728056
PE 18:0/20:2	0.431381	0.237655	0.22474		0.390893	0.265283	0.273632	0.272884	0.309655	0.454951	0.24617	0.300918	0.65738	0.526729
PE 18:1/20:1	1.57492	1.07814	1.44777	1.76959	1.28162		1.03291	1.07227			1.47151	1.24163	1.32155
PE 18:0/20:3	1.56626	1.18391	1.2155	1.15574	1.01377	1.18564	1.16733	1.27209	1.62823	1.88834	1.42217	1.33989	1.40867	1.75519
PE 18:1/20:2	0.589651	0.371974	0.490153	0.245788	0.398874	0.304973			0.363395		0.536209	0.384345
PE 18:2/20:1	0.308243	0.074371		0.119481		0.0980305			0.0713497			0.048377		0.454242
PE 18:0/20:4	4.02201	4.50246	3.99554	3.38151	3.93245	3.5737	3.44797	3.89345	4.69441	4.28532	3.45905	4.43146	3.94575	4.43322
PE 18:1/20:3	0.715094	0.700545	0.727064	0.615744	0.65408	0.445267	0.429652	0.466268	0.575915		0.729654	0.642701	0.514544	0.613552
PE 16:0/22:5	3.0805	3.05448		2.26416		5.8693	5.59635	5.74671	2.90603			2.9622	1.8118	2.2489
PE 18:0/20:5	0.742722	0.462064		0.481847	0.589206	0.438433	0.463576	0.429483	0.517045	0.563809		0.493369	0.653786	0.916449
PE 18:1/20:4	0.943209	0.98825	1.13864	1.0021	1.02445	0.957606	1.01587	1.02666	0.992863	0.835265	0.779037	1.20967	1.06578	1.26444
PE 18:2/20:3					0.096834	0.0213773	0.0366232	0.00973823			0.072928			0.326784
PE 16:0/22:6	1.15613	1.03096	1.12359		1.24453	1.06867	1.22338	1.45297	1.09941	1.2201	0.788918	0.956812	0.745976	1.03736
PE 18:1/20:5			0.253553	0.252163	0.378594	0.245827		0.315999				0.419336		0.537477
PE 18:2/20:4	0.149754	0.0689822	0.057791	0.109355			0.0764038	0.105099				0.102116
PE 16:1/22:6	2.50701	3.25663	2.62366	2.18889	1.70054			1.9947	3.01208	2.84288		2.56242	2.36137	2.8904
PE 20:0/20:4	0.439033		0.318237	0.265436	0.34887	0.120065						0.188431	0.221585	0.129961
PE 18:0/22:5	1.06024	0.826746		0.845004	0.844923	0.915617	0.707592	0.769542	0.835634	0.890457	0.93103	0.909109	1.17864	1.3773
PE 20:1/20:4		0.0893069				0.18342	0.0973925		0.0781432	0.24692		0.105254	0.216047	0.154162
PE 18:0/22:6	2.3673	2.14673	2.14332	2.09458	1.87368	1.95917	1.77794	2.00131	2.45542	2.39432	1.85884	2.32343	2.31838	2.63484
PE 18:1/22:5	1.59413	1.54665	1.65454		1.20545	1.20276	1.11578	1.25455			1.06046	1.61631	1.36228	1.418
PE 18:1/22:6	7.65433	7.25784	6.63129	6.61374	5.58934	5.66728	6.13824	5.81712	8.70644	8.29042	6.28101	7.33304	6.12112	7.02141
mol%
FA 14:0	0.037462		0.0246372	0.0960451	0.0171981	0.0391108	0.0453985				0.0551874	0.0424579	0.174679	0.113073
FA 16:0	20.4781	18.0387	18.4965	20.6484	27.0012	29.2168	30.4207	30.5148	18.4001	16.963	21.1126	17.4111	16.8048	19.3414
FA 16:1	17.9555	17.7083	20.1898	19.8799	14.3268	13.0836	12.9502	14.7543	18.9849	21.0907	19.9205	17.2995	19.6107	17.1879
FA 18:0	9.91469	11.1987	8.47281	9.85177	9.91988	9.67299	9.09349	9.82366	11.3155	10.2876	9.18883	10.5159	11.0661	12.3763
FA 18:1	41.4821	43.902	44.5054	40.88	39.932	39.7239	39.5528	37.8632	42.2282	43.2212	41.2487	45.2852	42.8217	40.8017
FA 18:2	1.7435	2.10141	2.13631	2.04533	1.93644	2.24077	2.03093	1.3552	2.18562	1.96743	2.48373	2.26668	1.9814	2.61572
FA 18:3	0.0962064		0.00404414	0.191203		0.0119905						0.00291271	0.056439
FA 20:0	0.143386		0.125903	0.0692508	0.101503	0.0151041						0.0337893	0.0151049	0.119248
FA 20:1	0.685781	0.352526	0.445111	0.525706	0.578632	0.359272	0.436418	0.480214	0.244429	0.073919	0.358878	0.481341	0.490494	0.615292
FA 20:2	0.49165	0.28047	0.180929		0.416865	0.248507	0.146205	0.256623	0.346515	0.30084	0.151328	0.291088	0.343155	0.308256
FA 20:3	1.68575	1.56488	1.29714	1.24436	1.09406	1.22234	1.15827	1.17977	1.57254	1.62258	1.7522	1.48218	1.44567	1.7046
FA 20:4	3.50061	3.80092	3.47398	3.28729	3.34219	3.02578	3.22554	2.75149	3.48303	3.10755	2.85924	3.67874	3.71522	3.09503
FA 20:5	0.238683	0.13535	0.0180068	0.23876	0.284025	0.158977	0.121835	0.167223	0.146124	0.159333		0.151975	0.148005	0.237205
FA 22:5	0.869068	0.528324	0.0358017	0.642642	0.427274	0.535715	0.369422	0.412777	0.471005	0.436459	0.44847	0.517991	0.734295	0.789557
FA 22:6	0.677497	0.388396	0.593662	0.399275	0.621972	0.445113	0.448809	0.440793	0.622057	0.769341	0.420344	0.539122	0.592245	0.694591
mol%
SFA	30.5737	29.2374	27.1198	30.6655	37.0398	38.944	39.5596	40.3385	29.7155	27.2506	30.3566	28.0032	28.0607	31.9501
MUFA	60.1234	61.9629	65.1403	61.2857	54.8374	53.1668	52.9394	53.0976	61.4576	64.3858	61.5281	63.0661	62.9229	58.605
PUFA	9.30297	8.79975	7.73987	8.04885	8.12283	7.88919	7.50102	6.56387	8.82688	8.36353	8.11531	8.93069	9.01642	9.44496
